# Supplementary material for: Discovery of Trace Amine-Associated Receptor 1 (TAAR1) Agonist 2-(5-(4′-Chloro-[1,1′-biphenyl]-4-yl)-4H-1,2,4-triazol-3-yl)ethan-1-amine (LK00764) for the Treatment of Psychotic Disorders
Source: Biomolecules. 2022 Nov 7;12(11):1650. doi: 10.3390/biom12111650 (PMC9687812; doi:10.3390/biom12111650)
Supplement: Supplementary file 1 [file biomolecules-12-01650-s001.zip]

Archive with 1 entries (1 files):
- biomolecules-1982916-supplementary.pdf
